# Supplementary material for: The Ta Seed-Buffer Layer Microstructure and Its Influence on the Magnetic and Structural Parameters of CoFeB/MgO Layers
Source: Materials (Basel). 2025 Dec 11;18(24):5558. doi: 10.3390/ma18245558 (PMC12734422; doi:10.3390/ma18245558)
Supplement: Supplementary file 1 [file materials-18-05558-s001.zip]

Archive with 1 entries (1 files):
- materials-3914022-supplementary.pdf
